# Supplementary material for: Revealing the Bioactive Potential of Romanian Wild Hop Cones: An Integrative Chemical, Antimicrobial, and Antibiofilm Activity and In Silico Docking Analysis
Source: Molecules. 2026 Jan 24;31(3):405. doi: 10.3390/molecules31030405 (PMC12898592; doi:10.3390/molecules31030405)
Supplement: Supplementary file 1 [file molecules-31-00405-s001.zip]

Archive with 1 entries (1 files):
- molecules-4074698-supplementary.pdf
